# Supplementary material for: Functionally impaired plasmacytoid dendritic cells and non-haematopoietic sources of type I interferon characterize human autoimmunity
Source: Nat Commun. 2020 Dec 1;11:6149. doi: 10.1038/s41467-020-19918-z (PMC7708979; doi:10.1038/s41467-020-19918-z)
Supplement: Supplementary file 3 — Source Data [file 41467_2020_19918_MOESM3_ESM.xlsx]

## Sheet: Figure 1
Figure 1A						Figure 1C				Figure 1D				Figure 1E				Figure 1F				Figure 1G				Figure 1H				Figure 1I						Figure 1J
	HC	At-Risk	SLE	pSS			IFN Score A	pDC%			IFN Score A	pDC%			IFN Score A	pDC%			IFN Score A	pDC%			Inactive SLE	Active SLE			None	HCQ			None	MTX	AZA	MMF			Prednisolone Dose	pDC%
	0.38	0.17	0.11	0.1			-7.88488	0.64			-6.53819	0.16			-6.9079	0.11			-4.14647	0.15			0.112	0.381323			0.140486	0.112			0.112	0.0982575	0.236398	0.144874			5	0.140486
	0.31	0.16	0.14	0.15			-7.41122	0.55			-8.37529	0.09			-5.72635	0.14			-3.4552	0.16			0.140486	0.475999			0.5	0.109			0.140486	0.37	0.15	0.452246			0	0.5
	0.64	0.15	0.11	0.16			-5.3769	0.56			-5.3769	0.16			-6.37993	0.11			-5.15153	0.11			0.109	0.284			0.103	0.381			0.109	0.168	0.0495348	0.654725			0	0.103
	0.55	0.09	0.38	0.11			-7.92719	0.9			-7.75916	0.28			-5.38542	0.38			-3.70666	0.15			0.381	0.109			0.111549	0.406963			0.381	0.14	0.0792202	0.47			10	0.111549
	0.56	0.55	0.41	0.15			-8.42058	0.45			-5.45965	0.28			-4.13369	0.41			-3.62468	0.09			0.406963	0.109			0.05	0.18			0.406963	0.37	0.165367	0.2			10	0.05
	0.9	0.16	0.14	0.09			-6.99602	0.62			-7.01289	0.27			-3.71182	0.14			-5.45601	0.11			0.144874	0.0807258			0.200712	0.383			0.18	0.123574	0.14	0.132			7	0.200712
	0.45	0.28	0.38	0.22			-7.77541	1.01			-7.55796	0.16			-6.07119	0.38			-3.55618	0.16			0.18	0.306189			0.07	0.05			0.383	0.077	0.243238	0.236305			0	0.07
	0.62	0.28	0.18	0.11			-7.94363	0.44			-6.9079	0.31			-2.26561	0.48			-3.71949	0.12			0.383	0.470017			0.077	0.663097			0.5	0.109	0.13	0.049			0	0.077
	1.01	0.27	0.38	0.16			-7.53092	0.33			-5.72635	0.21			-3.80314	0.11			-2.28646	0.08			0.5	0.16			0.0807258	0.051			0.05	0.0807258	0.49	0.293198			20	0.0807258
	0.44	0.15	0.5	0.12			-7.75916	0.24			-6.37993	0.83			-7.36885	0.37			-5.61909	0.13			0.0982575	0.114			0.114	0.297767			0.37	0.114	0.119	0.381323			10	0.114
	0.33	0.16	0.48	0.08			-4.71726	1.07			-5.38542	0.09			-3.76885	0.47			-3.24153	0.08			0.37	0.0617782			0.3	0.37			0.346756	0.42	0.238	0.475999			15	0.3
	0.34	0.31	0.11	0.13			-8.01667	0.64			-4.13369	0.04			-7.55796	0.16			-6.15194	0.07			0.452246	0.111549			0.14	0.346756			0.663097	0.3	0.065	0.284			0	0.15
	0.11	0.21	0.37	0.08			-7.11125	0.72			-3.71182	0.29			-3.70882	0.17			-8.08861	0.04			0.05	0.05			0.47	0.157			0.051			0.109			0	0.165367
	0.32	0.83	0.08	0.07			-1.10687	0.57			-6.20622	0.14			-0.545293	0.15			-3.50493	0.1			0.654725	0.200712			0.15	0.254683			0.297767			0.0617782			7.5	0.238
	0.24	0.09	0.31	0.04			-5.75793	0.44			-7.34585	0.22			-3.95247	0.47			-6.20622	0.37			0.236398	0.303625			0.165367	0.152481			0.103			0.135			0	0.14
	0.27	0.04	0.47	0.1			-5.45965	0.5			-8.82746	0.33			-6.9079	0.06			-7.34585	0.18			0.15	0.42			0.238	0.306189			0.157			0.261451			0	0.47
	0.38	0.29	0.45	0.05			-8.39059	0.56			-2.1584	0.07			-3.73652	0.13			-8.82746	0.06			0.47	0.28858			0.2	0.470017			0.254683			0.777477			5	0.2
	0.22	0.87	0.16	0.37			-6.31774	0.31			-5.25021	0.34			-0.671606	0.11			-2.1584	0.34			0.0495348	0.135			0.293198	0.16			0.152481			0.39			0	0.293198
	1.07	0.13	0.05	0.18			-5.43537	0.08			-3.67703	0.09			-2.30611	0.3							0.0792202	0.359005			0.0617782	0.303625			0.306189			0.087			15	0.0617782
	0.64	0.14	0.65	0.06			-5.13744	0.43			-5.60565	0.26			-1.8889	0.05							0.2	0.074			0.119	0.28858			0.470017			0.0782748			20	0.119
	0.72	0.22	0.17	0.34			-8.91771	0.19			-7.71269	0.31			-3.53492	0.05							0.132	0.261451			0.10503	0.359005			0.16			0.0875976			10	0.10503
	0.57	0.33	0.24				-8.99479	0.27			-6.50818	0.1			-3.93678	0.29							0.663097	0.243238			0.390327	0.074			0.28858			0.119			10	0.390327
	0.44	0.07	0.15				-7.55796	0.1			-6.53819	0.21			-5.72635	0.36							0.051	0.13			0.098717	0.184469			0.359005			0.279833			5	0.098717
	0.5	0.34	0.47								-6.50474	0.15			-4.96914	0.07							0.297767	0.3				0.0546051			0.074			0.35			7.5	0.112
	0.5	0.09	0.07								-5.17887	0.16			-5.57958	0.26							0.165367	0.777477				0.133312			0.184469			0.10503			5	0.109
	0.58	0.26	0.11								-3.91053	0.23			-3.44351	0.13							0.37	0.39				0.0982575			0.0546051			0.390327			0	0.381
	0.31	0.31	0.08								-6.64259	0.17			-3.21995	0.78							0.236305	0.087				0.37			0.07			0.098717			0	0.406963
	0.09	0.1	0.06								-7.00557	0.52			-6.37993	0.24							0.119	0.0782748				0.168			0.133312						0	0.18
	0.56	0.21	0.2								-6.45317	0.04			-5.37029	0.12							0.238	0.49				0.14			0.111549						0	0.383
	0.31	0.15	0.13								-5.93744	0.65			-6.42482	0.24							0.049	0.184469				0.37			0.05						0	0.05
	0.08	0.16	0.11								-8.23427	0.24			-2.00316	0.08							0.065	0.0875976				0.123574			0.200712						0	0.663097
	0.43	0.23	0.3								-7.31616	0.19			-2.12471	0.05							0.168	0.119				0.109			0.303625						15	0.051
	0.19	0.17	0.66								-6.53819	0.31			-4.48529	0.07							0.346756	0.0546051				0.42									0	0.297767
	0.27	0.52	0.05								-7.63577	0.14			-8.47598	0.17							0.14	0.279833				0.236398									0	0.37
	0.16	0.13	0.21								-8.01783	0.03			-4.69318	0.14							0.37	0.35				0.0495348									0	0.346756
	0.17	0.04	0.05								-7.44345	0.06			-1.87825	0.18							0.123574	0.10503				0.0792202									0	0.157
	0.1	0.65	0.29								-8.70864	0.21			-5.38542	0.12							0.14	0.390327				0.119									2	0.254683
		0.24	0.36								-2.72434	0.11			-6.94354	0.05							0.103	0.07				0.065									0	0.152481
		0.07	0.07								-5.96909	0.48			-3.78846	0.37							0.157	0.133312				0.243238									5	0.306189
		0.19	0.3								-4.02557	0.31			-5.16524	0.28							0.077	0.098717				0.13									0	0.470017
		0.31	0.17								-8.37529	0.56			-4.00019	0.39							0.254683					0.49									0	0.16
		0.14	0.26								-3.93653	0.05			-3.24641	0.07							0.293198					0.144874									10	0.303625
		0.03	0.24												-3.91369	0.16							0.152481					0.261451									0	0.28858
		0.06	0.13												-4.13369	0.08												0.777477									5	0.359005
		0.21	0.3												-6.16729	0.25												0.39									0	0.074
		0.11	0.78												-6.58469	0.13												0.087									0	0.184469
		0.48	0.37												-2.52347	0.29												0.0782748									0	0.0546051
		0.31	0.24												-1.07593	0.25												0.0875976									7.5	0.133312
		0.56	0.12												-7.91198	0.19												0.452246									2.5	0.0982575
		0.05	0.24												-8.02987	0.12												0.654725									2.5	0.37
		0.11	0.08												-3.71182	0.29												0.132									0	0.168
		0.07	0.05												-7.39567	0.12												0.236305									3	0.14
		0.16	0.07												-2.50792	0.05												0.049									5	0.37
		0.1	0.17																									0.381323									5	0.123574
		0.06	0.35																									0.475999									0	0.109
		0.1	0.14																									0.284									12.5	0.42
		0.14	0.18																									0.109									0	0.236398
		0.29	0.12																									0.135									25	0.0495348
		0.09	0.05																									0.279833									25	0.0792202
		0.54	0.37																									0.35									0	0.119
		0.15	0.28																																		10	0.065
		0.16	0.35																																		0	0.243238
		0.3	0.14																																		0	0.13
		0.09	0.39																																		0	0.49
			0.07																																		0	0.144874
			0.1																																		0	0.452246
			0.16																																		0	0.654725
			0.08																																		0	0.132
			0.25																																		10	0.236305
			0.13																																		5	0.049
			0.29																																		0	0.381323
			0.24																																		0	0.475999
			0.15																																		40	0.284
			0.1																																		0	0.109
			0.25																																		0	0.135
			0.19																																		5	0.279833
			0.12																																		0	0.35
			0.29																																		0	0.261451
			0.12																																		10	0.777477
			0.05																																		10	0.39
			0.31																																		10	0.087
																																					5	0.0782748
																																					0	0.0875976

## Sheet: Figure 2
Figure 2C						Figure 2D						Figure 2E						Figure 2F						Figure 2G					Figure 2H
	HC	At-Risk	SLE	pSS			HC	At-Risk	SLE	pSS			HC	At-Risk	SLE	pSS			HC	At-Risk	SLE	pSS			HC	At-Risk	SLE			HC	At-Risk	SLE
	27	0.2	0.2	1.8			10.2	2.3	2	5.6			56.5	2.5	1.2	7			38.2	13.8	7.9	19.7			253	401	584			696	649	491
	14.6	0.5	1.4	0.2			4.1	0.4	0.5	0.1			54.4	1.1	13.3	0.2			9.5	4.6	5	1.7			786	979	258			666	726	474
	1.5	0.5	0	0.6			4.7	9.2	0.6	0.8			3.3	1.9	0.8	2.3			20.3	30.6	1.4	10.9			566	1164	351			564	604	794
	27.6	2.2	0	0.7			45.9	7	0.4	2.9			30.8	6.6	1.3	4.5			62.1	23.2	1.9	17.2			1136	692	1239			499	575	674
	12.5	5.7	0	0.3			39.7	4.7	3	0.3			22.8	22.3	1.6	0.9			60.5	5.3	12.6	9.3			857	620	1148			531	560	631
	12.7	9.8	1.1	0.9			37.9	12	3.7	0.7			29.9	20.3	2.3	1.8			57.3	41.2	9	10.4			598	957	745			444	445	715
	38.8	2.6	0	1.1			19.5	0.7	0.9	0			51.7	20.8	0.2	3.9			49.5	10.4	5.9	3.1			585	268	1085				260	592
	8.4	0.3	0				10.1	2.2	3.2				18	7.1	0				28	11.1	10.6					340	430				273	642
	10.4	0.1	0.2				11.4	0.1	0.3				41.6	0.3	2.6				44.8	0.3	3.1						610					713
	19.1	0	0				5.4	1.6	0				29.2	1	0.3				14.4	0.5	0.7						296					485
	8	1.1	0.5				6.2	8.2	0.8				12.4	0	5				5.4	1.2	5.6						1010					453
	18.7	3	0.3				5.1	12.8	0.2				35.1	4	5.6				15	7.5	0.4						289					443
	10.3	3.5	1.2				1.8	6.9	1				27.8	2.8	1.2				5.4	2.2	0.7						256					506
	9.9	0	4.3					0	0				30.6	2	6.5					0.7	0.6						649					395
		0.3	0.3					2.9	2.1					1.1	0.9					9.7	6.7						517					225
		0.7	1.3					0	0.7					2.7	2.3					0.7	0.4						642					271
		1.5	2					0.4	4.2					3.8	8.1					2	8.9						148					281
		4.9	7.2					4	0.5					9.9	32.2					6	3.8						280
		2.3	0					2.3	0					4.6	2					1.6	0.4						305
		9.9	0.6					12.9	0.3					41.7	0.1					34.5	3.7
		1.7	0					1	0					15.4	0					9.6	0.3
		0.6	1.5					1.1	3.1					1.6	8.7					6.7	17.1
		4.7	1.7					37.6	0.6					10.4	21.6					54.3	5.2
		3.3	0.4					12.3	0.5					6.7	4.4					30.9	4.8
		1	1.3					2.6	1.4					1.6	4.5					7	5
		1.7	0.3					21.9	0.2					4.7	3.2					34.9	2.4
			0						0						0						0
			0						0						0						0
			0.3						2.5						0.3						1.1
			0						0						0						1.5
			0						0						0						0.8
			0						0						0						1.4
			0						0						1						2.9
			0.2						0.4						2.5						6.9
			0						0						1.4						0
			1.5						0						3.1						2.6
			0						0.5						2.1						1.1
			0						2.1						1.9						8.1
			2.7						0						0.5						0.2
			0.3						7.9						1.1						25.7

## Sheet: Figure 3
Figure 3A
		Untreated
	HC	19.1	24.2	17.3	19.1	20.7	18.2
	At-Risk	2.2	3.5	1.7	4.7
	SLE	0	0.6	0	0.6	0.9	2.1	0.5
		IL-3 (10 ng/mL)
	HC	40.1	41.5	35.6	40.1	38.7	37.9
	At-Risk	3.1	4.1	2.8	4.3
	SLE	1.1	1.7	1.9	1.9	1.5	2.1	1.5
Figure 3B
		Untreated
	HC	21.2	26.2	18.3	21.2	22.7	25.4
	At-Risk	6.7	2.9	10.3	5.7
	SLE	3.3	0.3	0	0.3	1.7	2.1	1.4
		IL-3 (10 ng/mL)
	HC	42.3	48.2	36.1	42.3	44.6	45.3
	At-Risk	8.2	4.5	13.1	7.3
	SLE	5.2	3	2.8	2.8	2.7	4.2	2.7
Figure 3D
	HC	At-Risk	SLE
	45.7	48.7	52.3
	42.1	45.1	50.4
	52.6	55.7	45.2
	57.4	43.2	48.6
	46.8	44.7	49.5

## Sheet: Figure 4
Figure 4B					Figure 4D					Figure 4E						Figure 4G					Figure 4I					Figure 4K
	HC	At-Risk	SLE			HC	At-Risk	SLE				HC					HC	At-Risk	SLE			HC	At-Risk	SLE			HC	At-Risk	SLE
	51.03	7.87	1.85			6.68	4.12	3.9			Untreated	461	492	541			48.18	29.54	27.95			6.01	4.56	3.65			3.42	1.11	0.83
	58.98	23.78	26.82			9.9	3.64	3.91			Ovalbumin	5117	4582	4498			45.21	26.56	25.12			8.67	5.69	4.59			4.56	1.56	1.23
	40.85	26.21	25.51			7.83	4.98	4.47									53.2	33.24	31.9			7.89	3.12	3			3.1	0.98	0.78
	32.43	11.56	8.77			9.23	3.98	3.17				At-Risk
	31.99	18.9	20.11			8.2	5.35	5.2			Untreated	309	311	281
	42.82	23.12	14.51								Ovalbumin	2171	4339	2956
	33.43	26.76	15.42
	40.24											SLE
											Untreated	397	454	552
											Ovalbumin	3298	3230	3828

## Sheet: Figure 6
Figure 6E				Figure 6F									Figure 6G
	HC	SLE			H2O2	3 hours			6 hours					H2O2	0	25	50	100	200	500
	13.3	9.1			0	100	100	100	100	100	100
	15.8	8.1			25	100	98	98	97	99	98			IFN-a %	17.22	14.93	11.08	4.78	3.14	0.44
	9.4	7.9			50	94	97	96	96	97	95				29.45	27.02	14.07	4.92	1.9	0.05
	8.2	11.6			100	94	95	95	95	94	94				22.35	21.43	13.56	3.82	2.1	0.23
	9.4	8.3			200	91	93	92	90	92	91				31.45	29.1	19.82	5.64	3.49	0.52
	8.1	7.9			500	89	91	90	88	87	88
	10.4	9.5
	10.7	7.7
	12.5	8.3
	9.7	5.8

## Sheet: Figure 7
	Figure 7A				Figure 7B				Figure 7C						Figure 7D						Figure 7E
		Active	Inactive			Active	Inactive			At-Risk Blood (N=105)	HC Blood (N=49)	At-Risk Skin (N=10)	HC Skin (N=6)			SLE Blood (N=114)	HC Blood (N=49)	SLE Skin (N=10)	HC Skin (N=6)			HC	At-Risk	SLE
		2.51	4.38			0.82	2.51			3.66	5.73	3.77	9.33			2.51	5.73	3.53	9.33			1	6	11
		2.23	6.14			3.04	2.23			4.92	5.86	5.31	11.9			4.38	5.86	2.23	11.9			2	7.5	16
		4.1	1.81			1.12	4.1			5.17	4.59	4.63	6.57			2.23	4.59	0.85	6.57
		2.61	4.32			1.13	2.61			1.94	6.07	8.23	12.94			1.76	6.07	5.06	12.94
		4.42	1.79			1.43	4.42			0.28	5.04	6.58	14.06			4.1	5.04	5.01	14.06
		1.2	1.71			1.77	1.2			3.12	3.52	6.11	19.41			5.76	3.52	8.3	19.41
		6.02	1.36			4.38	6.02			4.15	5.97	6				6.1	5.97	1.59
		0.82	2.62			3.48	0.29			1.55	5.87	12.3				6.14	5.87	5.08
		0.29	2.32			4.79	0.84			2.31	4.97	6.15				1.81	4.97	0.46
		3.04	0.95			4.41	2.61			3.87	3.6	16.18				4.32	3.6	2.55
		0.84	3.48			2.93	1.83			1.77	5.57					1.79	5.57
		2.61	4.79			6.48	1.15			4.43	5.33					1.71	5.33
		1.83	5.22			5.86	3.27			3.14	6.35					1.36	6.35
		1.15	3.68			5.24	3.94			1.52	5.34					2.61	5.34
		1.12	4.03			2.18	4.06			4.13	6.16					6.41	6.16
		3.27	4.76			2.9	4.05			4.41	5.78					4.42	5.78
		3.94	7.34			5.79	4.51			6.51	3.88					2.62	3.88
		4.06	-1.19			-0.71	1.48			1.88	5.63					1.2	5.63
		4.05	5.37			2.25	-1.2			3.91	5.63					2.32	5.63
		1.13	1.72				0			6.04	7.27					0.95	7.27
		1.43	2.42				0.26			2.94	8.42					6.02	8.42
		4.51	4.3				6.14			6.45	7.88					3.48	7.88
		1.48	4.69				1.81			6.61	7.94					-0.46	7.94
		1.77	5.9				4.32			2.24	7.41					4.79	7.41
		-1.2	2.31				1.79			4.31	7					5.22	7
		0	6.06				1.71			6.59	8.19					3.68	8.19
		0.26	6.39				1.36			2.66	7.93					4.03	7.93
			1.12				2.62			2.27	8.99					-0.29	8.99
			3.38				2.32			-0.44	8.92					4.76	8.92
			7.84				0.95			3.94	4.62					7.34	4.62
			4.41				5.22			3.59	8.47					0.82	8.47
			5.82				3.68			6.38	7.53					-1.19	7.53
			2.28				4.03			6.92	7.78					5.37	7.78
			2.04				4.76			2.93	5.44					1.72	5.44
			1.42				7.34			7.56	3.2					2.42	3.2
			4.09				-1.19			3.4	5.76					0.29	5.76
			3.37				5.37			7.12	8.39					4.3	8.39
			0.44				1.72			4.99	6.32					4.69	6.32
			1.96				2.42			7.46	6.93					5.9	6.93
			1.17				4.3			6.77	3.43					3.04	3.43
			2.93				4.69			4.1	8.18					2.31	8.18
			5.58				5.9			5.27	6.39					6.06	6.39
			6.78				2.31			2.24	6.82					6.39	6.82
			5.87				6.06			6.54	1.11					1.12	1.11
			4.88				6.39			4.46	2.68					3.38	2.68
			1.72				1.12			6.46	4.72					7.84	4.72
			1.09				3.38			7.79	5.14					4.41	5.14
			6.94				7.84			4.03	8.02					5.82	8.02
			1.54				5.82			1.3	7.11					2.28	7.11
			6.48				2.28			0.64						2.04
			1.48				2.04			6.04						0.84
			5.56				1.42			2.01						1.42
			4.17				4.09			7.92						2.61
			3.48				3.37			5.71						1.83
			5.28				0.44			7.64						4.09
			4.75				1.96			7.81						3.37
			-2.63				1.17			7.75						1.15
			1.58				5.58			2.97						0.44
			5.86				6.78			2.88						1.96
			5.24				5.87			5.71						1.12
			7.58				4.88			7.65						1.17
			3.03				1.72			7.17						3.27
			5.7				1.09			7.33						2.93
			2.18				6.94			5.53						3.94
			-0.41				1.54			4.87						5.58
			8.11				1.48			4.34						4.06
			1.29				5.56			6.99						6.78
			1.99				4.17			6.64						5.87
			2.06				3.48			8.23						4.88
			1.07				5.28			8.02						4.05
			2.9				4.75			1.43						1.13
			-1.16				-2.63			7.23						1.72
			5.79				1.58			4.51						1.09
			1.74				7.58			6.72						6.94
			-0.71				3.03			5.78						1.54
			0.68				5.7			4.97						6.48
			3.16				-0.41			3.86						1.48
			1.34				8.11			2.63						1.43
			2.25				1.29			7.32						5.56
			5				1.99			8.71						4.17
			2.77				2.06			5.97						3.48
	Mean in delta CT	2.20333	3.36975				1.07			6.49						5.28
	SD in delta CT	1.68788	2.29372				-1.16			6.2						4.75
	SEM in delta CT	0.324833	0.254858				1.74			5.9						-2.63
	Mean in 2^ (-delta CT)	0.217135	0.0967394				0.68			5.18						1.58
	SD in 2^ (-delta CT)	0.310382	0.203949				3.16			6.91						5.86
	SEM in 2^ (-delta CT)	0.798391	0.83807				1.34			5.73						5.24
							5			5.93						7.58
							2.77			1.77						3.03
					Mean in delta CT	3.12053	3.0691			5.39						5.7
					SD in delta CT	1.98494	2.26524			3.43						4.51
					SEM in delta CT	0.455376	0.240115			4.5						2.18
					Mean in 2^ (-delta CT)	0.114982	0.119154			5.74						-0.41
					SD in 2^ (-delta CT)	0.252624	0.208016			6.5						8.11
					SEM in 2^ (-delta CT)	0.72932	0.846678			7.01						1.29
										7.15						1.48
										5.94						1.99
										7.32						2.06
										5.94						1.07
										5.59						2.9
										7.44						1.77
										3.65						-1.16
										3.58						5.79
										2.72						1.74
										5.9						-1.2
									Mean in delta CT	4.95695	6.09959	7.526	12.3683			5.6
									SD in delta CT	2.08724	1.7589	3.83993	4.37824			-0.71
									SEM in delta CT	0.203694	0.251272	1.21429	1.78741			0.68
									Mean Difference At Risk vs HC in delta CT [results derived from spss output]	-1.14254		-4.8451				3.16
									SEM Mean Difference At Risk vs HC in delta CT	0.34415		2.08676				1.34
									95% CI of the Mean Difference (Lower Limit) in delta CT	-0.46259		-0.36944				2.25
									95% CI of the Mean Difference (Upper Limit) in delta CT	-1.82248		-9.32076				5
									Fold Difference At Risk vs HC in 2^ (-delta CT)	2.20769		28.7422				2.77
									SEM Fold Difference At Risk vs HC in 2^ (-delta CT)	0.787772		0.235409				0.26
									95% CI of the Fold Difference (Lower Limit) 2^ (-delta CT)	1.37801		1.29185			Mean in delta CT	3.13439	6.09959	3.466	12.3683
									95% CI of the Fold Difference (Upper Limit) 2^ (-delta CT)	3.53689		639.482			SD in delta CT	2.25	1.7589	2.41907	4.37824
															SEM in delta CT	0.210732	0.251272	0.764977	1.78741
															Mean Difference SLE vs HC in delta CT [results derived from spss output]	-2.9644		-8.90489
															SEM Mean Difference SLE vs HC in delta CT	0.36134		1.68201
															95% CI of the Mean Difference (Lower Limit) in delta CT	-3.678		-5.29735
															95% CI of the Mean Difference (Upper Limit) in delta CT	-2.2509		-12.5124
															Fold Difference SLE vs HC in 2^ (-delta CT)	7.80501		479.335
															SEM Fold Difference SLE vs HC in 2^ (-delta CT)	0.778441		0.311648
															95% CI of the Fold Difference (Lower Limit) 2^ (-delta CT)	12.7994		39.3243
															95% CI of the Fold Difference (Upper Limit) 2^ (-delta CT)	4.7598		5842.78

## Sheet: Figure 8
Figure 8C								Figure 8D								Figure 8E
		HC								HC								HC
	Baseline	0.078	0.0679	0.019					Baseline	0.001	0.003	0.004					Baseline	0	0	0
	Poly I:C	0.347	0.42	0.136					Poly I:C	0.03	0.097	0.07					Poly I:C	1.794	1.456	1.1203
	Poly dA:dT	0.211	0.1838	0.05					Poly dA:dT	0.051	0.16	0.243					Poly dA:dT	0.171	0.279	0.186
		At-Risk								At-Risk								At-Risk
	v	0.001	0.234	0.306	1.89	1.449			Baseline	0	0.007	0.003	0.001	0.008			Baseline	0	0	0.001	0.001	0
	Poly I:C	0.04	0.754	1.843	5.434	3.758			Poly I:C	0.057	0.206	0.056	0.29	0.271			Poly I:C	3.239	1.068	0.269	1.278	2.838
	Poly dA:dT	0.113	0.93	0.975	2.981	3.327			Poly dA:dT	0.032	0.358	0.158	0.16	0.304			Poly dA:dT	0.135	0.15	0.071	0.038	0.124
		SLE								SLE								SLE
	Baseline	0.382	0.256	0.686	1.321	0.429			Baseline	0.003	0.001	0.003	0.017	0.003			Baseline	0	0	0	0	0.004	0
	Poly I:C	1.211	0.991	2.6	4.59	1.03			Poly I:C	0.381	0.028	0.151	1.775	0.705			Poly I:C	0.024	1.403	0.002	0.017	4.671	1.38
	Poly dA:dT	2.177	0.701	0.73	3.926	0.856			Poly dA:dT	0.218	0.128	0.416	0.454	0.844			Poly dA:dT	0.072	0.416	0.001	0.09	0.205	0.438
		CDLE								CDLE								CDLE
	Baseline	0.008	0.004	0.017					Baseline	0.009	0.007	0.004					Baseline	0.001	0	0
	Poly I:C	0.519	0.005	0.352					Poly I:C	1.538	0.002	0.421					Poly I:C	30.394	3.063	1.457
	Poly dA:dT	0.016	0.006	0.1					Poly dA:dT	0.131	0.068	0.196					Poly dA:dT	0.079	0.047	0.15

## Sheet: Supplementary Figures
S Figure 1A				S Figure 1B								S Figure 1C								S Figure 1D				S Figure 1E				S Figure 1F				S Figure 2A					S Figure 2B					S Figure 2C					S Figure 2D
	pDC %	pDC No			0	1	2	3	4	5			0	1	2	3	4	5			Lymphocyte Count	pDC%			Lymphocyte Count	pDC%			Lymphocyte Count	pDC%			HC	At-Risk	SLE			HC	SLE	At-Risk			HC	At-Risk	SLE			HC	At-Risk
	0.11	0.24			-6.50474	-6.53819	-8.37529	-3.91053	-6.9079	-2.30611			0.131	0.167114	0.089	0.23	0.15	0.306189			1.49	0.167114			1.63	0.112			2.74	0.102			3647	4783	5741			4061	4455	4252			8288	7103	10185			1691	1695
	0.14	0.341			-5.93744	-5.3769	-5.45965	-4.13369	-6.9079	-1.07593			0.15	0.163	0.277198	0.406963	0.0873129	0.114			1.8	0.163			1.82	0.140486			1.14	0.154328			5048	3047	4056			3688	4909	4759			4712	9638	12173			1659	3162
	0.11	0.162			-5.15153	-7.75916	-6.9079	-3.71182	-3.53492	-2.50792			0.647	0.145187	0.314689	0.144874	0.112	0.2			3.21	0.145187			1.16	0.109			1.06	0.16367			5307	5017	4397			3965	3533	2151			6365	3659	12881			1221	1806
	0.38	1.017			-2.28646	-7.01289	-5.72635	-0.545293	-3.44351	-2.26561			0.069	0.553029	0.209708	0.15	0.05	0.303625			1.97	0.089			2.28	0.381			1.67	0.111264			6728	3053	5944			4739	5048	3739			6645	4482	14589			1508	1774
	0.41	0.362			-8.82746	-7.55796	-5.38542	-0.671606	-4.48529	-3.73652			0.139617	0.156	0.09	0.111549	0.0617782	0.25			1.71	0.553029			0.55	0.406963			0.73	0.151742			11633	2862	6118			5504	4857	6179			7724	11761	10677			2479	6112
	0.14	0.165			-7.36885	-6.37993	-4.13369	-2.12471	-1.87825	-1.8889			0.5	0.277	0.04	0.049	0.051	0.05			1.16	0.156			0.77	0.144874			0.96	0.0878979			7844	4407	4071			4845	4414	4830			5841	9486	11895			2030	2611
	0.38	1.083			-7.55796	-3.71182	-6.50818	-5.38542	-5.16524				0.37	0.274	0.1	0.119	0.13	0.475999			3.33	0.277			2.34	0.381323			2.36	0.224168			8823	4275	13871			4208	6277	3915			5417	10646	14974			1592	2144
	0.18	0.185			-6.16729	-6.20622	-6.45317	-2.52347	-3.70666				0.452246	0.16	0.04	0.103	0.065	0.0807258			2.84	0.277198			0.8	0.18			3.17	0.11386			3804	1474	7183			4871	4053	1074			8174	2135	12131			2197	442
	0.38	0.425				-7.34585	-5.96909	-4.14647					0.16	0.83	0.480915	0.293198	0.184469	0.132			1.74	0.274			0.91	0.383			0.99	0.158164			5656	2696	6897			3511	5667	3290			5963	7139	9714			2115	1978
	0.5	1.165				-8.82746	-4.02557	-3.4552					0.236398	0.29	0.314605	0.098717	0.279833	0.047			1.14	0.15			2.04	0.5			1.26	0.11611			2663	8341	2443			6412	4447	3813			8987	6449	12305			3197	2783
	0.48	1.023				-2.1584	-8.37529	-3.62468					0.297767	0.87	0.559038	0.154328	0.151742				1.57	0.16			1.6	0.475999			2.08	0.0806065			1413	3020	3463			5684	5772	3228			10131	6480	10133			4123	3056
	0.28	0.403				-5.25021	-3.95247	-3.55618					0.165367	0.136	0.535941	0.16367					2.71	0.314689			3.6	0.109			1.32	0.128			10240	5943	6897			1805	5667	3998			5249	6319	9714			2887	2710
	0.11	0.44				-3.67703	-5.72635	-3.71949					0.14	0.22	0.15327	0.0878979					1.64	0.209708			1.6	0.37			0.76	0.37			11364	3912	2443			1556	4447	4368			6805	7506	12305			2807	2009
	0.1	0.238				-5.60565	-4.96914	-3.24153					0.254683	0.334	0.299488	0.158164					2.36	0.83			3.99	0.0807258			1.26	0.176191				4174	3463				5772	6492				8908	10133				3586
	0.37	0.714				-7.71269	-3.21995	-3.50493					0.111264	0.0712714	0.47	0.11611					3.53	0.09			0.41	0.306189			1.28	0.061				4114	4061				5538	5788				11742	10985				4311
	0.08	0.379				-5.17887	-6.42482	-6.20622					0.224168	0.337096	0.359005	0.077					1.87	0.04			0.56	0.470017			1.88	0.34				1866	7706				5262	6565				14076	17326				4759
	0.31	0.178				-6.64259	-2.00316						0.0806065	0.0938534	0.074	0.097					1.62	0.29			1.29	0.452246								6644	12952				1742	5737				13108	6327				3741
	0.47	0.357				-7.00557	-3.24641						0.061	0.258455	0.777477	0.37					3.27	0.87			1	0.16								6969	8973				1549	2311				6940	7015				2851
	0.45	0.692				-5.72635	-5.61909							0.312263	0.238						3.36	0.131			1.18	0.05								9024	5261				4670	2241				5996	10740				3346
	0.16	0.238				-6.37993								0.16	0.0782748						2.63	0.136			0.98	0.654725								4629	4457				4527	4726				11398	11781				3030
	0.05	0.07				-5.38542								0.17	0.07						0.74	0.22			0.28	0.236398								4548	3848				5352	5111				9582	12168				3845
	0.65	0.838				-8.23427								0.52	0.102						2.26	0.334			0.48	0.15								5324	5733				5435	4074				8624	12164				2878
						-7.31616								0.12984	0.128						1.07	0.0712714			0.78	0.47								7427	3194				4399	3715				11326	11686				4013
	0.24	0.092				-6.53819								0.236	0.051						1.73	0.337096			1.14	0.114									6005				4987						10000
	0.15	0.11				-7.63577								0.186							1.95	0.0938534			1.42	0.0792202									6832				4513						9366
	0.47	0.559				-8.01783								0.306							2.24	0.258455			0.22	0.0617782									5478				5108						8879
						-8.70864								0.144							2.49	0.312263			1.28	0.2
	0.15	0.214				-2.72434								0.034							1.42	0.1			1.11	0.132
	0.04	0.06				-3.93653								0.207							1.65	0.15			1.17	0.111549
	0.11	0.173				-6.07119								0.106268							1.67	0.16			0.83	0.303625
						-3.80314								0.0509349							1.58	0.23			2.79	0.663097
	0.08	0.156				-3.76885								0.110204							2.5	0.17			1.24	0.047
	0.06	0.036				-3.93678								0.0670204							1.28	0.52			1.36	0.205032
	0.2	0.33				-5.57958								0.16118							3.03	0.12984			1.26	0.051
	0.13	0.183				-5.37029								0.0984536							1.05	0.04			1.74	0.28858
	0.11	0.181				-6.58469								0.0601372							4.05	0.034			0.71	0.359005
	0.2	0.197				-7.91198								0.0960989							3.34	0.236			1.89	0.074
	0.05	0.059				-8.02987								0.293086							1.84	0.069			1.81	0.297767
	0.3	0.31				-3.71182								0.0881342							1.77	0.186			1.24	0.165367
	0.42	0.496				-7.39567								0.155425							1.8	0.306			1.82	0.261451
	0.66	2.075				-5.45601								0.140486							2.9	0.207			1.13	0.243238
	0.05	0.085				-6.15194								0.109							3.49	0.106268			1.11	0.13
	0.21	0.363				-8.08861								0.381							2.24	0.480915			0.89	0.119
	1.22	1.525				-7.34585								0.381323							2.53	0.314605			1.22	0.238
	0.05	0.079				-2.1584								0.18							2.35	0.559038			0.58	0.0782748
	0.29	0.606												0.383							0.95	0.0509349			1.51	0.049
	0.14	0.338												0.109							2.22	0.110204			0.72	0.065
	0.36	0.359												0.470017							2.15	0.0670204			0.51	0.777477
														0.654725							1.77	0.16118			2.57	0.346756
	0.07	0.158												0.0792202							1.63	0.0984536			3.14	0.14
	0.3	0.628												0.663097							1.04	0.0601372			0.88	0.184469
	0.17	0.251												0.205032							3.28	0.0960989			0.31	0.119
	0.26	0.536												0.28858							1.41	0.139617			2.03	0.0546051
	0.24	0.348												0.261451							1.84	0.293086			0.96	0.37
	0.13	0.17												0.243238							2.17	0.0881342			1.24	0.279833
														0.119							2.23	0.535941			1.05	0.35
	0.78	0.575												0.346756							1.62	0.15327			2.75	0.14
	0.39	0.527												0.133312							1.71	0.155425			1.75	0.390327
														0.152481							1.53	0.299488			1.14	0.07
														0.19							2.45	0.0873129			0.73	0.103
														0.122371											0.73	0.157
	0.12	0.13												0.29											1.22	0.254683
	0.24	0.357												0.116											2.74	0.133312
	0.08	0.071												0.11386											1.24	0.293198
	0.05	0.089												0.07											1.47	0.24362
	0.07	0.059												0.039											1.52	0.152481
														0.176191											1	0.098717
	0.35	1.061												0.34											0.32	0.25
	0.14	0.594																							3.84	0.19
	0.18	0.216																							1.53	0.122371
	0.49	0.554																							1.01	0.29
	0.09	0.055																							1.53	0.116
	0.12	0.096																							0.68	0.05
	0.05	0.137
	0.12	0.221
	0.37	0.444
	0.17	0.292
	0.28	0.442
	0.35	0.539
	0.14	0.43
	0.39	0.874
	0.11	0.185
	0.16	0.359
	0.07	0.112
	0.1	0.106
	0.16	0.165
	0.25	0.382
	0.13	0.459
	0.29	0.534
	0.24	0.417
	0.15	0.282
	0.1	0.142
	0.15	0.555
	0.09	0.284
	0.55	1.145
	0.25	0.16
	0.19	0.819
	0.16	0.222
	0.1	0.321
	0.28	1.006
	0.28	0.956
	0.12	0.229
	0.27	0.529
	0.15	0.213
	0.16	0.304
	0.27	0.192
	0.29	0.342
	0.31	0.985
	0.21	0.43
	0.15	0.247
	0.1	0.135
	0.83	2.216
	0.09	0.365
	0.04	0.083
	0.29	0.574
	0.87	3.358
	0.13	0.506
	0.14	0.43
	0.22	0.216
	0.46	0.926
	0.12	0.229
	0.33	0.885
	0.07	0.093
	0.34	0.725
	0.09	0.21
	0.26	0.654
	0.31	0.877
	0.1	0.204
	0.24	0.746
	0.36	0.813
	0.15	0.297
	0.12	0.244
	0.05	0.043
	0.16	0.314
	0.23	0.426
	0.17	0.479
	0.52	0.79
	0.13	0.46
	0.04	0.046
	0.24	0.913
	0.07	0.145
	0.19	0.415
	0.31	0.673
	0.14	0
	0.03	0.153
	0.21	0.656
	0.11	0.412
	0.48	1.241
	0.31	0.928
	0.56	1.649
	0.05	0.06
	0.11	0.287
	0.07	0.162
	0.16	0.347
	0.1	0.185
	0.06	0.072
	0.1	0.344
	0.14	0.257
	0.29	0.683
	0.09	0.233
	0.54	1.367
	0.15	0.29
	0.16	0.32
	0.3	0.578
	0.09	0.269
	0.16	0.224
	0.11	0.216
	0.15	0.156
	0.09	0.104
	0.22	0.641
	0.11	0.42
	0.16	0.21
	0.12	0.174
	0.08	0.208
	0.13	0.234
	0.37	0.426
	0.18	0.259
	0.06	0.092
	0.34	0.799
[truncated: 26 more columns]
